# Supplementary material for: Evaluation of Biodegradation of BTEX in the Subsurface of a Petrochemical Site near the Yangtze River, China
Source: Int J Environ Res Public Health. 2022 Dec 8;19(24):16449. doi: 10.3390/ijerph192416449 (PMC9778668; doi:10.3390/ijerph192416449)
Supplement: Supplementary file 1 [file ijerph-19-16449-s001.zip]

Archive with 1 entries (1 files):
- ijerph-2034540-supplementary.pdf
